# Supplementary material for: Hypertonicity during a rapid rise in D-glucose mediates first-phase insulin secretion
Source: Front Endocrinol (Lausanne). 2024 Jun 26;15:1395028. doi: 10.3389/fendo.2024.1395028 (PMC11233695; doi:10.3389/fendo.2024.1395028)
Supplement: Supplementary file 1 [file Table_1.xlsx]

## Sheet: Fig. 1A
	No Osmotic Change					Osmotic Change
	51722	51722	122823	122823	122823	51722	51722	122823	122823	122823	No Osmotic		Osmotic Change
Time, min	Ch 1	Ch 2	Ch 1	CH2	CH3	Ch 3	Ch 4	Ch 5	Ch 6	Ch 7	Ave	SE	Ave	SE
-2	0.203	0.117	0.551	0.495	0.505	0.159	0.148	0.558	0.567	0.57	0.3742	0.0890002	0.4004	0.100831
-1	0.168	0.163	0.553	0.492	0.508	0.184	0.148	0.558	0.558	0.55	0.3768	0.0868443	0.3996	0.0955477
0	0.217	0.122	0.571	0.5	0.529	0.149	0.107	0.551	0.564	0.581	0.3878	0.0910799	0.3904	0.107435
1	0.608	0.579	0.546	0.833	0.523	0.587	0.183	0.565	0.55	0.547	0.6178	0.0557022	0.4864	0.0761798
2	1.191	1.412	0.971	1.836	0.858	1.099	0.728	1.126	0.892	0.924	1.2536	0.173862	0.9538	0.0729482
3	1.541	2.073	1.841	2.84	1.726	2.019	1.491	2.049	1.51	1.502	2.0042	0.22604	1.7142	0.130679	2022-05-17	2022-05-17	2023-12-28	2023-12-28	2023-12-28
4	2.376	3.002	2.901	3.301	2.761	3.053	2.442	3.353	3.161	3.214	2.8682	0.151665	3.0446	0.158201	Osmotic
5	3.251	3.698	3.489	3.638	3.384	4.022	4.03	4.221	4.147	4.189	3.492	0.0817025	4.1218	0.0408527	Ch 3	Ch4	Ch5	Ch6	Ch7	ttest
6	4.214	3.866	4.07	3.849	3.813	5.738	4.778	4.839	4.703	4.762	3.9624	0.0772506	4.964	0.194708	8.124	6.726	5.685	5.542	5.292	0.00383605
7	4.742	4.15	4.164	4.13	4.024	8.124	6.726	5.685	5.542	5.292	4.242	0.1274	6.2738	0.523157	No Osmotic
8	4.624	4.089	4.285	4.176	4.147	6.638	4.798	5.077	5.216	4.589	4.2642	0.0954198	5.2636	0.360412	Ch 1	Ch 2	Ch 1	Ch 2	Ch 3
9	4.886	4.125	4.358	4.255	4.238	5.28	3.516	4.54	4.702	4.391	4.3724	0.133612	4.4858	0.285476	4.742	4.15	4.164	4.13	4.024
10	4.742	4.105	4.4	4.21	4.261	4.564	4.045	4.447	4.553	4.176	4.3436	0.110342	4.357	0.104754
15	4.935	3.998	4.302	4.225	4.141	4.43	3.887	4.431	4.439	3.636	4.3202	0.161756	4.1646	0.16929
25	5.009	4.028	4.316	4.318	4.172	4.609	4.213	4.488	4.504	3.153	4.3686	0.168834	4.1934	0.268216
35	4.817	4.171	4.333	4.238	4.149	4.704	4.488	4.476	4.054	4.199	4.3416	0.123088	4.3842	0.115066
43	4.698	4.241	4.309	4.249	4.221	4.544	4.177	4.476	4.493	4.337	4.36925	0.0993797	4.4054	0.0666008

## Sheet: Fig. 1B
		Glucose, mg/dL	Data from 5/17/22
			No Osmotic Change	No Osmotic Change	Osmotic Change	Osmotic Change
		Time, minutes	Ch 1	Ch 2	Ch 3	Ch 4	Ave of Chs 1-4	SE
		-2	2.8	3.1	2.9	3	2.9	0.1
		-1	3	3	3.1	3.1	3	0
		0	3.3	3	3	3	3	0.1
		1	4.1	3	4.2	3.9	3.8	0.3
		2	5.6	5.1	5.7	6	5.6	0.2
		3	7.7	7.8	11.9	12.1	9.9	1.2
		4	11.2	10.9	14.1	14.4	12.7	0.9
		5	13.9	13.8	16.3	17.3	15.3	0.9
		6	16.2	15.8	18	19.5	17.4	0.8
		7	19.5	19.2	19.9	20.1	19.7	0.2
		8	20.3	20.4	20.1	19.9	20.1	0.1
0.5
1
1.5
2
2.5
3
3.5
4
4.5
5
5.5
6
6.5
7
7.5
8
8.5
9
9.5
10
10.5
11
11.5
12
12.5
13
13.5
14
14.5
15
15.5
16
16.5
17
17.5
18
18.5
19
19.5
20
20.5
21
21.5
22
22.5
23
23.5
24
24.5
25
25.5
26
26.5
27
27.5
28
28.5
29
29.5
30
30.5
31
31.5
32
32.5
33
33.5
34
34.5
35
35.5
36
36.5
37
37.5
38
38.5
39
39.5
40
40.5
41
41.5
42
42.5
43
43.5
44
44.5
45
45.5
46
46.5
47
47.5
48
48.5
49
49.5
50
50.5
51
51.5
52
52.5
53
53.5
54
54.5
55
55.5
56
56.5
57
57.5
58
58.5
59
59.5
60
60.5
61
61.5
62
62.5
63
63.5
64
64.5
65
65.5
66
66.5
67
67.5
68
68.5
69
69.5
70
70.5
71
71.5
72
72.5
73
73.5
74
74.5
75
75.5
76
76.5
77
77.5
78
78.5
79
79.5
80
80.5
81
81.5
82
82.5
83
83.5
84
84.5
85
85.5
86
86.5
87
87.5
88
88.5
89
89.5
90
90.5
91
91.5
92
92.5
93
93.5
94
94.5
95
95.5
96
96.5
97
97.5
98
98.5
99
99.5
100
100.5
101
101.5
102
102.5
103
103.5
104
104.5
105
105.5
106
106.5
107
107.5
108
108.5
109
109.5
110
110.5
111
111.5
112
112.5
113
113.5
114
114.5
115
115.5
116
116.5
117
117.5
118
118.5
119
119.5
120
120.5
121
121.5
122
122.5
123
123.5
124
124.5
125
125.5
126
126.5
127
127.5
128
128.5
129
129.5
130
130.5
131
131.5
132
132.5
133
133.5
134
134.5
135
135.5
136
136.5
137
137.5
138
138.5
139
139.5
140
140.5
141
141.5
142
142.5
143
143.5
144
144.5
145
145.5
146
146.5
147
147.5
148
148.5
149
149.5
150
150.5
151
151.5
152
152.5
153
153.5
154
154.5
155
155.5
156
156.5
157
157.5
158
158.5
159
159.5
160
160.5
161
161.5
162
162.5
163
163.5
164
164.5
165
165.5
166
166.5
167
167.5
168
168.5
169
169.5
170
170.5
171
171.5
172
172.5
173
173.5
174
174.5
175
175.5
176
176.5
177
177.5
178
178.5
179
179.5
180
180.5
181
181.5
182
182.5
183
183.5
184
184.5
185
185.5
186
186.5
187
187.5
188
188.5
189
189.5
190
190.5
191
191.5
192
192.5
193
193.5
194
194.5
195
195.5
196
196.5
197
197.5
198
198.5
199
199.5
200
200.5
201
201.5
202
202.5
203
203.5
204
204.5
205
205.5
206
206.5
207
207.5
208
208.5
209
209.5
210
210.5
211
211.5
212
212.5
213
213.5
214
214.5
215
215.5
216
216.5
217
217.5
218
218.5
219
219.5
220
220.5
221
221.5
222
222.5
223
223.5
224
224.5
225
225.5
226
226.5
227
227.5
228
228.5
229
229.5
230
230.5
231
231.5
232
232.5
233
233.5
234
234.5
235
235.5
236
236.5
237
237.5
238
238.5
239
239.5
240
240.5
241
241.5
242
242.5
243
243.5
244
244.5
245
245.5
246
246.5
247
247.5
248
248.5
249
249.5
250
250.5
251
251.5
252
252.5
253
253.5
254
254.5
255
255.5
256
256.5
257
257.5
258
258.5
259
259.5
260
260.5
261
261.5
262
262.5
263
263.5
264
264.5
265
265.5
266
266.5
267
267.5
268
268.5
269
269.5
270
270.5
271
271.5
272
272.5
273
273.5
274
274.5
275
275.5
276
276.5
277
277.5
278
278.5
279
279.5
280
280.5
281
281.5
282
282.5
283
283.5
284
284.5
285
285.5
286
286.5
287
287.5
288
288.5
289
289.5
290
290.5
291
291.5
292
292.5
293
293.5
294
294.5
295
295.5
296
296.5
297
297.5
298
298.5
299
299.5
300
300.5
301
301.5
302
302.5
303
303.5
304
304.5
305
305.5
306
306.5
307
307.5
308
308.5
309
309.5
310
310.5
311
311.5
312
312.5
313
313.5
314
314.5
315
315.5
316
316.5
317
317.5
318
318.5
319
319.5
320
320.5
321
321.5
322
322.5
323
323.5
324
324.5
325
325.5
326
326.5
327
327.5
328
328.5
329
329.5
330
330.5
331
331.5
332
332.5
333
333.5
334
334.5
335
335.5
336
336.5
337
337.5
338
338.5
339
339.5
340
340.5
341
341.5
342
342.5
343
343.5
344
344.5
345
345.5
346
346.5
347
347.5
348
348.5
349
349.5
350
350.5
351
351.5
352
352.5
353
353.5
354
354.5
355
355.5
356
356.5
357
357.5
358
358.5
359
359.5
360
360.5
361
361.5
362
362.5
363
363.5
364
364.5
365
365.5
366
366.5
367
367.5
368
368.5
369
369.5
370
370.5
371
371.5
372
372.5
373
373.5
374
374.5
375
375.5
376
376.5
377
377.5
378
378.5
379
379.5
380
380.5
381
381.5
382
382.5
383
383.5
384
384.5
385
385.5
386
386.5
387
387.5
388
388.5
389
389.5
390
390.5
391
391.5
392
392.5
393
393.5
394
394.5
395
395.5
396
396.5
397
397.5
398
398.5
399
399.5
400
400.5
401
401.5
402
402.5
403
403.5
404
404.5
405
405.5
406
406.5
407
407.5
408
408.5
409
409.5
410
410.5
411
411.5
412
412.5
413
413.5
414
414.5
415
415.5
416
416.5
417
417.5
418
418.5
419
419.5
420
420.5
421
421.5
422
422.5
423
423.5
424
424.5
425
425.5
426
426.5
427
427.5
428
428.5
429
429.5
430
430.5
431
431.5
432
432.5
433
433.5
434
434.5
435
435.5
436
436.5
437
437.5
438
438.5
439
439.5
440
440.5
441
441.5
442
442.5
443
443.5
444
444.5
445
445.5
446
446.5
447
447.5
448
448.5
449
449.5
450
450.5
451
451.5
452
452.5
453
453.5
454
454.5
455
455.5
456
456.5
457
457.5
458
458.5
459
459.5
460
460.5
461
461.5
462
462.5
463
463.5
464
464.5
465
465.5
466
466.5
467
467.5
468
468.5
469
469.5
470
470.5
471
471.5
472
472.5
473
473.5
474
474.5
475
475.5
476
476.5
477
477.5
478
478.5
479
479.5
480
480.5
481
481.5
482
482.5
483
483.5
484
484.5
485
485.5
486
486.5
487
487.5
488
488.5
489
489.5
490
490.5
491
491.5
492
492.5
493
493.5
494
494.5
495
495.5
496
496.5
497
497.5
498
498.5
499
499.5
500
500.5
501
501.5
502
502.5
503
503.5
504
504.5
505
505.5
506
506.5
507
507.5
508
508.5
509
509.5
510
510.5
511
511.5
512
512.5
513
513.5
514
514.5
515
515.5
516
516.5
517
517.5
518
518.5
519
519.5
520
520.5
521
521.5
522
522.5
523
523.5
524
524.5
525
525.5
526
526.5
527
527.5
528
528.5
529
529.5
530
530.5
531
531.5
532
532.5
533
533.5
534
534.5
535
535.5
536
536.5
537
537.5
538
538.5
539
539.5
540
540.5
541
541.5
542
542.5
543
543.5
544
544.5
545
545.5
546
546.5
547
547.5
548
548.5
549
549.5
550
550.5
551
551.5
552
552.5
553
553.5
554
554.5
555
555.5
556
556.5
557
557.5
558
558.5
559
559.5
560
560.5
561
561.5
562
562.5
563
563.5
564
564.5
565
565.5
566
566.5
567
567.5
568
568.5
569
569.5
570
570.5
571
571.5
572
572.5
573
573.5
574
574.5
575
575.5
576
576.5
577
577.5
578
578.5
579
579.5
580
580.5
581
581.5
582
582.5
583
583.5
584
584.5
585
585.5
586
586.5
587
587.5
588
588.5
589
589.5
590
590.5
591
591.5
592
592.5
593
593.5
594
594.5
595
595.5
596
596.5
597
597.5
598
598.5
599
599.5
600
600.5
601
601.5
602
602.5
603
603.5
604
604.5
605
605.5
606
606.5
607
607.5
608
608.5
609
609.5
610
610.5
611
611.5
612
612.5
613
613.5
614
614.5
615
615.5
616
616.5
617
617.5
618
618.5
619
619.5
620
620.5
621
621.5
622
622.5
623
623.5
624
624.5
625
625.5
626
626.5
627
627.5
628
628.5
629
629.5
630
630.5
631
631.5
632
632.5
633
633.5
634
634.5
635
635.5
636
636.5
637
637.5
638
638.5
639
639.5
640
640.5
641
641.5
642
642.5
643
643.5
644
644.5
645
645.5
646
646.5
647
647.5
648
648.5
649
649.5
650
650.5
651
651.5
652
652.5
653
653.5
654
654.5
655
655.5
656
656.5
657
657.5
658
658.5
659
659.5
660
660.5
661
661.5
662
662.5
663
663.5
664
664.5
665
665.5
666
666.5
667
667.5
668
668.5
669
669.5
670
670.5
671
671.5
672
672.5
673
673.5
674
674.5
675
675.5
676
676.5
677
677.5
678
678.5
679
679.5
680
680.5
681
681.5
682
682.5
683
683.5
684
684.5
685
685.5
686
686.5
687
687.5
688
688.5
689
689.5
690
690.5
691

## Sheet: Fig. 2A
		2022-05-24
				L-Glucose
		Control		No Hypertonicity				L-glucose
	Time, minutes	Ch 3	Ch4		Ch 1	Ch 2		Control Ave	SE	No HyperT	SE	T-tests for peak
	-2	0.0693478	0.0378593	0.153667	0.0695931	0.0467094	0.142196	0.0869581	0.034571	0.0861662	0.0287833
	-1	0.0556924	0.0486095	0.142669	0.0724107	0.0427732	0.143897	0.0823235	0.0302417	0.0863603	0.0300137
	0	0.0623862	0.0413648	0.148011	0.0586048	0.0427732	0.159546	0.0839206	0.0326146	0.0869745	0.0365722
	1	0.156367	0.0780556	0.184778	0.197791	0.187887	0.203769	0.139734	0.0319109	0.196482	0.00463124
	2	0.311128	0.159617	0.31362	0.417841	0.421434	0.302762	0.261455	0.050924	0.380679	0.0389721
	3	0.508193	0.362935	0.484256	0.572242	0.606697	0.550415	0.451795	0.0449639	0.576451	0.0163829
	4	0.743547	0.706473	0.740368	0.808915	0.742889	0.779358	0.73013	0.0118636	0.777054	0.0190949
	5	1.09671	1.01589	0.992395	0.88696	0.920279	0.933801	1.035	0.0315929	0.91368	0.0139183
	6	1.31573	1.26922	1.21457	0.946974	0.95413	1.0049	1.26651	0.0292352	0.968668	0.0182329
	7	1.12268	1.12176	1.1027	0.96078	0.974861	1.07668	1.11571	0.00651364	1.00411	0.0365125
	8	0.903931	1.00608	1.01816	1.02051	0.960691	0.996734	0.976057	0.0362315	0.992646	0.0173894	L-glucose
	9	1.00568	0.879411	0.976997	0.938521	0.989031	1.02633	0.954028	0.0382161	0.984628	0.0254437	Ch 1	Ch 2		T-test
	10	1.06565	0.905118	0.983596	1.04559	0.972237	1.02463	0.984789	0.0463462	1.01415	0.0218131	0.946974	0.95413	1.0049	0.0118707
	15	1.07502	0.984108	1.01188	0.9929	0.987719	0.911348	1.02367	0.0268992	0.963989	0.0263628
	25	1.04504	0.956065	1.01691	0.965006	1.04755	0.972921	1.006	0.0262561	0.995159	0.0262945	Ch 3	Ch 4
	35	1.00166	1.01472	1.01973	1.02051	0.978797	1.01783	1.01204	0.00538751	1.00571	0.0134795	1.31573	1.26922	1.21457
	43	0.98265	0.962141	0.978883	1.01093	0.958067	0.989931	0.974558	0.00630299	0.98631	0.015368
	44	0.964978	1.061	0.99051	0.983038	0.987719	1.00762	1.00549	0.0287126	0.992793	0.0075359
	45	1.00568	1.00608	0.993966	1.02051	1.02787	1.0117	1.00191	0.00397162	1.02003	0.00467297
	46	1.07101	1.02314	1.07473	1.08616	1.07458	1.06919	1.05629	0.016612	1.07664	0.00500576
	47	1.1674	1.12783	1.15863	1.21971	1.15881	1.18962	1.15129	0.0119972	1.18938	0.0175806
	48	1.26941	1.19374	1.23185	1.33382	1.35064	1.25663	1.23167	0.0218457	1.3137	0.0289415
	49	1.11304	1.23744	1.15235	1.19604	1.27952	1.12158	1.16761	0.0367114	1.19905	0.0456182
	50	1.04504	1.11451	1.06656	1.06531	1.14858	1.18247	1.07537	0.0205344	1.13212	0.0348087
	51	1.06003	1.00117	1.01973	1.04164	0.994279	1.05797	1.02698	0.0173735	1.0313	0.019099
	52	1.00568	0.991587	0.990195	0.9929	0.956754	1.02667	0.99582	0.00494474	0.992108	0.0201868
	53	0.964978	1.00491	1.02005	1.05545	1.01632	0.972581	0.996645	0.0164257	1.01478	0.0239342
	54	0.973011	1.01589	0.986739	0.978812	1.01501	1.02089	0.99188	0.0126428	1.0049	0.0131553
	55	1.04504	0.979201	1.01062	1.08616	0.955442	1.00048	1.01162	0.0190115	1.01403	0.0383384
	60	1.02067	0.993924	0.977311	0.978812	0.998216	0.996054	0.997302	0.0126302	0.991027	0.00613934
	70	1.07101	0.940407	1.01471	0.938521	1.01632	0.994353	1.00871	0.0378205	0.983065	0.0231574
	80	1.07502	1	1.00119	0.96078	1.03574	0.972581	1.02541	0.0248114	0.989701	0.0232707

## Sheet: Fig. 2B
			2022-05-24		2024-04-12			2024-04-12
						mannitol
			Control			No Hypertonicity
		Time, minutes	Ch7	Ch 8		Ch5	Ch 6		Control Ave	SE	No HyperT	SE	T-tests for peak
		-2	0.0749688	0.0421484	0.131899	0.0724329	0.0511332	0.155327	0.0830053	0.0262185	0.0929643	0.0317817
		-1	0.0838936	0.0541908	0.13753	0.0514334	0.0597015	0.138174	0.0918716	0.0243865	0.083103	0.0276388
		0	0.0559291	0.0457611	0.130713	0.0605636	0.0480929	0.136904	0.0774678	0.026784	0.0818534	0.0277595
		1	0.180877	0.0939306	0.253127	0.155822	0.107794	0.198209	0.175978	0.0460213	0.153942	0.0261172
		2	0.389719	0.190511	0.394214	0.352426	0.28524	0.292866	0.324814	0.0671645	0.310177	0.0212385
		3	0.710121	0.42317	0.542119	0.722807	0.495025	0.501874	0.55847	0.0832381	0.573235	0.074812
		4	0.995419	0.705443	0.814215	0.958671	0.636816	0.76774	0.838359	0.0845747	0.787742	0.0934482
		5	1.17481	0.944123	1.10983	1.01467	0.852405	0.912903	1.07626	0.0686769	0.926659	0.047344
		6	1.46576	1.30564	1.17988	1.04784	0.910724	1.07299	1.31709	0.0827256	1.01052	0.0504235
		7	1.23341	1.22254	1.09519	0.990322	1.0058	1.01423	1.18372	0.0443741	1.00345	0.00700123	Mannitol
		8	1.08794	1.06575	1.00318	1.07797	1.01575	1.06696	1.05229	0.0253764	1.05356	0.0191691	No Hypertonicity
		9	1.06295	0.999518	1.03374	0.937367	1.04256	1.02217	1.03207	0.0183303	1.0007	0.0322097	Ch 5	Ch 6		T-test
		10	1.01	1.0224	1.00717	1.01893	0.995854	1.00883	1.01319	0.00467637	1.00787	0.00667867	1.04784	0.910724	1.07299	0.0460309
		15	1.09389	0.982659	1.01666	0.990322	0.988668	0.987548	1.03107	0.032908	0.988846	0.000805603	Control
		25	1.07753	1.03203	0.982275	0.972062	0.981481	0.983737	1.03061	0.0275061	0.979093	0.00357561	Ch 7	Ch 8
		35	0.990956	0.987476	1.00154	0.94954	1.02709	1.02376	0.993324	0.00422947	1.00013	0.0253125	1.46576	1.30564	1.17988
		43	0.977569	0.968208	1.01873	1.00097	0.998618	1.01518	0.98817	0.0155184	1.00493	0.005174
		44	0.995419	1.01397	0.994131	1.0101	1.02128	0.978337	1.00117	0.00640887	1.00324	0.0128635
		45	0.958529	0.998314	1.00332	1.06732	0.971531	0.998984	0.986721	0.0141698	1.01261	0.028479
		46	1.08794	1.01999	1.04393	1.19149	1.04395	1.01391	1.05062	0.0198986	1.08312	0.0548762
		47	1.16886	1.07418	1.10439	1.3184	1.09784	1.10571	1.11581	0.0279208	1.17399	0.0722433
		48	1.27625	1.14668	1.19894	1.39844	1.24544	1.24166	1.20729	0.0376379	1.29518	0.0516419
		49	1.16291	1.18882	1.14263	1.13549	1.27667	1.07141	1.16479	0.0133687	1.16119	0.0606324
		50	1.01446	1.17317	1.09402	0.990322	1.17164	1.01804	1.09388	0.0458161	1.06	0.0563906
		51	0.977569	1.07298	1.05934	1.07341	0.991432	0.985643	1.03663	0.029791	1.01683	0.0283392
		52	1.0335	0.99711	1.03266	1.04784	0.970149	0.969443	1.02109	0.0119927	0.995811	0.0260162
		53	1.09389	0.981455	1.00095	0.846674	1.00138	0.968808	1.02543	0.0346888	0.938954	0.0470889
		54	1.05254	0.98025	0.988203	0.981192	1.00719	0.969125	1.007	0.0228857	0.985834	0.0112298
		55	0.945439	1.04528	0.980793	1.08862	0.998618	0.97389	0.990504	0.0292274	1.02038	0.0348619
		60	1.02904	1.00434	1.00243	1.03415	1.00719	0.983737	1.01193	0.00856854	1.00836	0.0145639
		70	0.995419	1.04167	1.01814	1.0235	1.02128	0.975796	1.01841	0.0133513	1.00686	0.0155441
		80	1.06741	0.974229	0.98109	1.05393	0.975954	1.00978	1.00758	0.0299831	1.01322	0.0225751

## Sheet: Fig. 3A
		Insulin Secretion Rate as a Function of Glucose Concentration
			d 063022	d 063022	d 050824	d 063022	d 063022	d 041124	d 041124	d 063022	d 063022	d 041124	d 041124	d 063022	d 063022	d 041124	d 041124	3 mM		8 mM		12 mM		20 mM
		Time	3 mM	3 mM	3 mM	8 mM	8 mM	8 mM	8 mM	12 mM	12 mM	12 mM	12 mM	20 mM	20 mM	20 mM	20 mM	Ave	SE	Ave	SE	Ave	SE	Ave	SE
		-2	0	0.149	0.466	0.227	0.186	0.438	0.491	0.161	0.173	0.474	0.495	0.1	0.161	0.473	0.462	0.205	0.137406	0.3355	0.0757237	0.32575	0.0917872	0.299	0.0981028
		-1	0.148	0.13	0.482	0.158	0.225	0.423	0.481	0.192	0.234	0.484	0.435	0.19	0.141	0.477	0.465	0.253333	0.114451	0.32175	0.0773449	0.33625	0.0723676	0.31825	0.0887894
		0	0.138	0.199	0.433	0.099	0.117	0.445	0.459	0.121	0.163	0.452	0.43	0.23	0.212	0.459	0.469	0.256667	0.089908	0.28	0.0994133	0.2915	0.0868548	0.3425	0.0702739
		1	0.208	0.199	0.451	0.315	0.332	0.524	0.582	0.333	0.345	0.567	0.614	0.389	0.495	0.686	0.654	0.286	0.0825409	0.43825	0.0673899	0.46475	0.0732739	0.556	0.0695905
		2	0.089	0.159	0.459	0.759	0.772	1.305	1.384	0.888	0.792	0.955	0.884	0.759	1.029	1.35	1.372	0.235667	0.11348	1.055	0.16794	0.87975	0.0334773	1.1275	0.145711
		3	0.168	0.139	0.449	1.399	1.25	1.653	1.775	1.423	1.473	1.58	1.699	1.817	2.23	2.935	3.083	0.252	0.0988551	1.51925	0.119112	1.54375	0.0612391	2.51625	0.298251
		4	0.138	0.09	0.421	1.783	1.553	1.934	2.173	2.785	2.662	2.318	2.24	3.015	4.087	3.794	4.032	0.216333	0.103267	1.86075	0.130263	2.50125	0.131715	3.732	0.247312
		5	0.119	0.13	0.431	2.266	2.012	2.171	2.337	3.714	4.775	3.747	3.577	5.252	5.399	4.422	4.39	0.226667	0.102216	2.1965	0.0702739	3.95325	0.276378	4.86575	0.267207
		6	0.237	0.189	0.433	2.089	2.11	2.04	2.252	4.925	6.167	4.384	4.014	7.887	7.579	5.637	5.366	0.286333	0.0746309	2.12275	0.0455108	4.8725	0.470296	6.61725	0.649599
		7	0.109	0.179	0.422	1.951	1.543	1.846	2.163	4.471	5.446	3.944	3.696	8.227	8.911	5.546	4.944	0.236667	0.0948443	1.87575	0.129029	4.38925	0.38754	6.907	0.977416
		8	0	0.13	0.449	1.97	1.504	1.814	1.896	2.967	4.43	3.452	3.477	6.919	6.297	4.755	4.705	0.193	0.133388	1.796	0.102414	3.5815	0.306221	5.669	0.556894
		9	0.208	0.149	0.478	1.803	1.592	1.859	1.932	3.684	3.343	3.054	3.401	5.212	5.076	4.529	4.161	0.278333	0.101276	1.7965	0.0731032	3.3705	0.129145	4.7445	0.244159
		10	0.069	0.179	0.456	1.931	1.495	1.806	1.936	3.441	3.78	3.228	3.344	4.752	5.389	4.208	4.199	0.234667	0.115132	1.792	0.103466	3.44825	0.118845	4.637	0.282048
		15	0.138	0.199	0.418	1.852	1.553	1.871	2.014	3.653	3.891	3.125	3.295	5.381	5.298	4.343	4.294	0.251667	0.0850105	1.8225	0.0968353	3.491	0.172872	4.829	0.295393
		25	0.228	0.12	0.629	1.793	1.514	1.838	1.94	4.037	4.074	3.189	3.337	4.892	5.641	4.241	4.342	0.325667	0.154838	1.77125	0.0910964	3.65925	0.230885	4.779	0.320965
		35	0.099	0.169	0.473	1.97	1.573	1.823	1.98	3.482	3.912	3.203	3.296	5.252	5.581	4.229	4.413	0.247	0.114793	1.8365	0.0948811	3.47325	0.157329	4.86875	0.32547
		43	0.069	0.189	0.464	1.921	1.514	1.78	1.935	3.724	4.206	3.246	3.614	4.942	5.339	4.338	4.372	0.240667	0.116916	1.7875	0.0976546	3.6975	0.197927	4.74775	0.2409
		44	0.049	0.229	0.437	1.882	1.534	1.775	1.931	3.391	2.977	3.166	3.322	5.371	5.5	4.281	4.45	0.238333	0.112103	1.7805	0.088386	3.214	0.0919538	4.9005	0.311916
		45	0.188	0.13	0.425	1.911	1.602	1.831	1.913	3.603	3.942	3.259	3.308	5.451	5.268	4.369	4.448	0.247667	0.0902336	1.81425	0.0732818	3.528	0.157528	4.884	0.277529
		46	0.158	0.1	0.479	1.961	1.68	1.85	1.985	3.542	4.196	3.164	3.402	5.222	5.561	4.245	4.404	0.245667	0.117862	1.869	0.0695234	3.576	0.220903	4.858	0.317358
		47	0.089	0.1	0.459	2.049	1.836	1.976	2.201	3.986	4.602	3.325	3.48	5.821	6.146	4.353	4.5	0.216	0.121541	2.0155	0.0760005	3.84825	0.288171	5.205	0.455326
		48	0.069	0.229	0.455	2.108	1.856	2.006	2.528	4.299	5.354	3.572	3.829	6.41	7.095	4.469	4.864	0.251	0.11197	2.1245	0.144112	4.2635	0.393427	5.7095	0.623433
		49	0.059	0.11	0.461	2.02	1.7	1.959	2.423	4.168	5.192	3.742	3.755	6.02	7.307	4.754	5.078	0.21	0.126361	2.0255	0.149557	4.21425	0.340596	5.78975	0.572599
		50	0.218	0.199	0.47	1.872	1.553	1.868	2.128	3.835	4.389	3.683	3.387	5.861	6.176	4.734	5.043	0.295667	0.0873391	1.85525	0.117683	3.8235	0.210197	5.4535	0.33841
		51	0.129	0.219	0.432	1.901	1.592	1.785	2.009	3.673	3.81	3.354	3.311	5.551	5.329	4.519	4.435	0.26	0.0898387	1.82175	0.0891996	3.537	0.121652	4.9585	0.282185
		52	0.148	0.189	0.441	1.842	1.514	1.847	1.99	3.583	3.871	3.272	3.299	5.501	5.601	4.251	4.372	0.259333	0.0916012	1.79825	0.100771	3.50625	0.140463	4.93125	0.359245
		53	0.188	0.149	0.476	1.813	1.592	1.865	2.025	3.764	3.901	3.159	3.246	4.822	5.692	4.349	4.303	0.271	0.103116	1.82375	0.0894552	3.5175	0.184858	4.7915	0.322267
		54	0.129	0.209	0.451	1.803	1.563	1.82	2.031	3.835	3.973	3.109	3.394	4.673	5.339	4.096	4.397	0.263	0.0967953	1.80425	0.0956847	3.57775	0.199142	4.62625	0.265192
		55	0.218	0.11	0.43	1.951	1.573	1.795	1.956	3.684	3.871	3.232	3.349	5.132	5.652	4.251	4.384	0.252667	0.0939882	1.81875	0.0900392	3.534	0.147619	4.85475	0.328962
		60	0.218	0.229	0.429	2	1.514	1.775	1.967	3.371	2.662	2.86	3.248	4.892	5.692	4.204	4.3	0.292	0.0685736	1.814	0.111627	3.03525	0.165333	4.772	0.342321
		70	0.228	0.209	0.635	1.901	1.524	1.796	2.05	3.754	4.023	3.129	3.333	5.431	3.825	4.248	4.341	0.357333	0.138942	1.81775	0.110918	3.55975	0.201927	4.46125	0.342194
		80	0.059	0.13	0.442	2	1.553	1.822	2.03	3.835	3.973	3.179	3.32	4.922	5.631	4.284	4.39	0.210333	0.117633	1.85125	0.109501	3.57675	0.193182	4.80675	0.308169

## Sheet: Fig. 3B
				Second Phase Insulin Secretion
			Insulin Secretion Rate, ng/min/100 islets
			Glc	Ave, 2nd phase Plateau	SE	ttest
			3	0.274778	0.115966
			8	1.81008	0.0924334	6.75733e-05
			12	3.54117	0.182071	0.00339034
			20	4.82558	0.305509	0.00101077

## Sheet: Fig. 3C
			Insulin Secretion Rate, ng/min/100 islets
							Delta first phase, L-Glucose
			Glc	Delta 1st Ph	SE	ttest	Delta first phase	SE	ttest
			3	0.0115556	0.0455405		-0.0304167	0.0523272
			8	0.410917	0.0526333	1.63348e-06	0.299063	0.0837506	0.000104329
			12	1.33133	0.315246	0.00690134	0.879563	0.282236	0.0120912
			20	2.20967	0.596697	0.0120027	1.16356	0.357885	0.0966163

## Sheet: Fig. 4A
			3 mM L-glc from 040424			d050824		5 mM L-Glc from 041124		d050824	d050824	d050824		6 mM L-Glc from 040424		d050824	d050824	d050824			9 mM L-Glc, from 052422		d 041224			17 mM L-Glc, from 041124
																												d 063022	d 063022	3 mM LG		5 mM L-glucose		6 mM L-glucose		9 mM LG		17 mM LG
	adjusted time (min)	Time	Channel 1	Channel 2	Channel 3	Ch8				Ch2	Ch3	Ch4		Channel 5	Channel 6	Channel 7	Ch5	Ch6	Ch7	Channel 8	preceded wout L-glc	preceded wout L-glc	preceded wout L-glc	preceded w L-glc						Avg ISR Ch1/2	SE	Avg ISR Ch5/6	SE	Avg ISR Ch5/6	SE	Avg ISR Ch5/6	SE	Avg ISR Ch5/6	SE
	35	-10	3.129	3.228	2.782	2.82		3.245	3.258	3.015	3.215	3.268		3.251	3.278	3.094	3.332	3.101	3.246		3.741	4.342	3.245	2.91		3.203	3.296	3.482	3.912	2.98975	0.111104	3.2515	0.0065	3.20767	0.0573653	3.5595	0.311717	3.47325	0.157329
	43	-2	3.135	3.211	2.856	2.855		3.214	3.227	3.107	3.175	3.206		3.228	3.344	3.186	3.301	3.004	3.247		3.67	4.117	3.115	2.962		3.246	3.614	3.724	4.206	3.01425	0.0929582	3.2205	0.0065	3.25267	0.0472488	3.466	0.26499	3.6975	0.197927
	44	-1	3.184	3.24	2.819	2.851		3.262	3.342	3.101	3.205	3.188		3.276	3.379	3.175	3.279	3.071	3.141		3.604	4.54	3.152	2.974		3.166	3.322	3.391	2.977	3.0235	0.109624	3.302	0.04	3.27667	0.0588907	3.5675	0.350235	3.214	0.0919538
	45	0	3.208	3.221	2.901	2.889		3.255	3.321	3.13	3.243	3.231		3.279	3.343	3.156	3.309	3.025	3.205		3.756	4.305	3.163	3.143		3.259	3.308	3.603	3.942	3.05475	0.0923024	3.288	0.033	3.25933	0.0548706	3.59175	0.277024	3.528	0.157528
	46	1	3.258	3.269	2.783	2.909		3.307	3.386	3.133	3.333	3.328		3.428	3.506	3.29	3.385	3.197	3.262		4	4.378	3.42	3.497		3.164	3.402	3.542	4.196	3.05475	0.123256	3.3465	0.0395	3.408	0.0631506	3.82375	0.225099	3.576	0.220903
	47	2	3.449	3.363	3.03	3.044		3.386	3.48	3.308	3.446	3.376		3.779	3.536	3.573	3.555	3.323	3.483		4.36	4.826	3.687	3.694		3.325	3.48	3.986	4.602	3.2215	0.107996	3.433	0.047	3.62933	0.0755917	4.14175	0.277355	3.84825	0.288171
	48	3	3.33	3.411	3.192	3.081		3.523	3.524	3.337	3.527	3.486		3.836	3.897	3.685	3.624	3.505	3.631		4.741	5.108	3.92	3.297		3.572	3.829	4.299	5.354	3.2535	0.073142	3.5235	0.0005	3.806	0.0630106	4.2665	0.40756	4.2635	0.393427
	49	4	3.219	3.278	3.052	2.997		3.373	3.48	3.306	3.392	3.366		3.564	3.669	3.345	3.689	3.4	3.581		4.157	5.295	3.667	3.476		3.742	3.755	4.168	5.192	3.1365	0.0667264	3.4265	0.0535	3.526	0.0954411	4.14875	0.408109	4.21425	0.340596
	50	5	3.176	3.23	2.871	2.798		3.211	3.259	3.14	3.31	3.377		3.337	3.415	3.492	3.509	3.295	3.274		3.903	4.769	3.394	3.11		3.683	3.387	3.835	4.389	3.01875	0.107979	3.235	0.024	3.41467	0.044745	3.794	0.364047	3.8235	0.210197
	51	6	3.165	3.269	2.843	2.813		3.255	3.095	3.128	3.233	3.314		3.242	3.324	3.229	3.269	3.174	3.151		3.959	4.284	3.245	3.018		3.354	3.311	3.673	3.81	3.0225	0.114448	3.175	0.08	3.265	0.0297377	3.6265	0.297024	3.537	0.121652
	52	7	3.122	3.228	2.944	2.886		3.24	3.228	3.06	3.189	3.271		3.294	3.28	3.112	3.304	3.1	3.194		3.756	4.243	3.151	2.859		3.272	3.299	3.583	3.871	3.045	0.0790042	3.234	0.006	3.22867	0.0584732	3.50225	0.309603	3.50625	0.140463
	53	8	3.129	3.205	2.859	2.817		3.202	3.393	3.038	3.261	3.205		3.266	3.352	3.114	3.245	3.058	3.111		3.604	4.3	3.246	3.001		3.159	3.246	3.764	3.901	3.0025	0.0966139	3.2975	0.0955	3.244	0.0695797	3.53775	0.282641	3.5175	0.184858
	54	9	3.167	3.262	2.846	2.836		3.243	3.25	3.031	3.172	3.269		3.24	3.394	3.114	3.325	2.969	3.11		3.634	4.347	3.14	2.941		3.109	3.394	3.835	3.973	3.02775	0.109569	3.2465	0.0035	3.24933	0.0809636	3.5155	0.313114	3.57775	0.199142
	55	10	3.199	3.215	2.853	2.875		3.276	3.344	3.051	3.175	3.229		3.309	3.307	3.09	3.286	3.143	3.192		3.903	4.19	3.216	2.928		3.232	3.349	3.684	3.871	3.0355	0.0991711	3.31	0.034	3.23533	0.072669	3.55925	0.293301	3.534	0.147619
	60	15	3.207	3.23	2.878			3.315	3.323					3.312	3.368	3.198					3.812	4.253	3.11	2.923		2.86	3.248	3.371	2.662	3.105	0.0984619	3.319	0.004	3.29267	0.0500178	3.5245	0.309163	3.03525	0.165333
	70	25	3.151	3.218	2.629			3.231	3.338					3.227	3.303	3.16					4	4.024	3.229	2.859		3.129	3.333	3.754	4.023	2.99933	0.161231	3.2845	0.0535	3.23	0.0413078	3.528	0.289506	3.55975	0.201927
	80	35	3.091	3.231	2.878			3.282	3.3					3.249	3.304	3.074					4.015	4.279	3.186			3.179	3.32	3.835	3.973	3.06667	0.0888768	3.291	0.009	3.209	0.0693421	3.82667	0.28516	3.57675	0.193182
			Ave Bline	Ave Bline	Ave Bline	Ave Bline
			3.164	3.23	2.84	2.85		3.24	3.29	3.09	3.21	3.22		3.26	3.34	3.15	3.31	3.05	3.21		3.69	4.33	3.17	3		3.22	3.39	3.55	3.76
																														3 mM LG		5 mM L-glucose		6 mM L-glucose		9 mM LG		17 mM LG
	adjusted time (min)	Time	Channel 1	Channel 2	Channel 3	Channel 4																								Avg ISR Ch1/2	SE	Avg ISR Ch5/6	SE	Avg ISR Ch5/6	SE	Avg ISR Ch5/6	SE	Avg ISR Ch5/6	SE
	35	-10	0.989	0.999	0.98	0.989		1.002	0.99	0.976	1.002	1.015		0.997	0.981	0.982	1.007	1.017	1.011		1.014	1.003	1.024	0.97		0.995	0.972	0.981	1.04	0.992333	0.00333333	0.997	0.00657267	0.999167	0.00618825	1.00275	0.0117287	0.997	0.0150941
	43	-2	0.991	0.994	1.006	1.002		0.992	0.981	1.006	0.989	0.996		0.99	1.001	1.011	0.997	0.985	1.012		0.995	0.951	0.983	0.987		1.008	1.066	1.049	1.119	0.995667	0.00328295	0.9928	0.00411582	0.999333	0.00446219	0.979	0.00966092	0.993	0.0229873
	44	-1	1.006	1.003	0.993	1		1.007	1.016	1.004	0.998	0.99		1.005	1.012	1.008	0.991	1.007	0.979		0.977	1.048	0.994	0.991		0.983	0.98	0.955	0.792	1.003	0.00173205	1.003	0.0043589	1.00033	0.00517472	1.0025	0.0156125	0.993032	0.0456006
	45	0	1.014	0.997	1.021	1.014		1.005	1.009	1.013	1.01	1.003		1.006	1.001	1.002	1	0.992	0.998		1.018	0.994	0.998	1.048		1.012	0.976	1.015	1.048	1.00833	0.00566667	1.008	0.00178885	0.999833	0.00190467	1.0145	0.012339	1.01275	0.0147161
	46	1	1.03	1.012	0.98	1.021		1.021	1.029	1.014	1.038	1.034		1.052	1.05	1.044	1.023	1.048	1.016		1.084	1.011	1.079	1.166		0.983	1.004	0.998	1.116	1.021	0.00519615	1.0272	0.00435201	1.03883	0.00627384	1.085	0.0317201	1.02525	0.0305706
	47	2	1.09	1.041	1.067	1.068		1.045	1.058	1.071	1.074	1.048		1.159	1.059	1.134	1.074	1.09	1.085		1.182	1.115	1.163	1.231		1.033	1.027	1.123	1.224	1.06633	0.0141696	1.0592	0.00586003	1.10017	0.0156193	1.17275	0.0239944	1.10175	0.0462878
	48	3	1.052	1.056	1.124	1.081		1.087	1.071	1.08	1.099	1.083		1.177	1.167	1.17	1.095	1.149	1.131		1.285	1.18	1.237	1.099		1.109	1.129	1.211	1.424	1.063	0.00907377	1.084	0.00458258	1.14817	0.0126291	1.20025	0.0399945	1.21825	0.0720456
	49	4	1.017	1.015	1.075	1.052		1.041	1.058	1.07	1.057	1.045		1.093	1.099	1.062	1.115	1.115	1.116		1.127	1.223	1.157	1.159		1.162	1.108	1.174	1.381	1.028	0.0120139	1.0542	0.0051517	1.1	0.00856349	1.1665	0.0202052	1.20625	0.0599922
	50	5	1.004	1	1.011	0.982		0.991	0.991	1.016	1.031	1.049		1.024	1.022	1.109	1.06	1.08	1.02		1.058	1.101	1.071	1.037		1.144	0.999	1.08	1.167	0.995333	0.00676593	1.0156	0.0113208	1.0525	0.0150593	1.06675	0.0133939	1.0975	0.0376397
	51	6	1	1.012	1.001	0.987		1.005	0.941	1.012	1.007	1.029		0.994	0.995	1.025	0.988	1.041	0.982		1.073	0.989	1.024	1.006		1.042	0.977	1.035	1.013	0.999667	0.0072188	0.9988	0.0150546	1.00417	0.00954085	1.023	0.0181338	1.01675	0.0146195
	52	7	0.987	0.999	1.037	1.013		1	0.981	0.99	0.993	1.016		1.01	0.982	0.988	0.998	1.016	0.995		1.018	0.98	0.994	0.953		1.016	0.973	1.009	1.03	0.999667	0.00751295	0.996	0.00585662	0.998167	0.00526888	0.98625	0.0135792	1.007	0.012145
	53	8	0.989	0.992	1.007	0.988		0.988	1.031	0.983	1.016	0.995		1.002	1.004	0.989	0.98	1.003	0.969		0.977	0.993	1.024	1		0.981	0.958	1.06	1.038	0.989667	0.00120185	1.0026	0.0090587	0.991167	0.00589586	0.9985	0.00976815	1.00925	0.0238515
	54	9	1.001	1.01	1.002	0.995		1.001	0.988	0.981	0.988	1.015		0.994	1.016	0.989	1.005	0.973	0.969		0.985	1.004	0.991	0.98		0.966	1.001	1.08	1.057	1.002	0.0043589	0.9946	0.00603821	0.991	0.0073982	0.99	0.00518009	1.026	0.025984
	55	10	1.011	0.995	1.005	1.009		1.011	1.016	0.987	0.989	1.003		1.015	0.99	0.981	0.993	1.03	0.994		1.058	0.968	1.015	0.976		1.004	0.988	1.038	1.03	1.005	0.00503322	1.0012	0.00578273	1.0005	0.00745989	1.00425	0.0206494	1.015	0.0115614
	60	15	1.014	1	1.013			1.023	1.01	0	0	0		1.016	1.008	1.015	0	0	0		1.033	0.982	0.981	0.974		0.888	0.958	0.95	0.708	1.007	0.00571548	0.4066	0.248999	0.5065	0.226516	0.9925	0.0136168	0.876	0.0581435
	70	25	0.996	0.996	0.926			0.997	1.015	0	0	0		0.99	0.989	1.003	0	0	0		1.084	0.929	1.019	0.953		0.972	0.983	1.057	1.07	0.996	0	0.4024	0.246435	0.497	0.222274	0.99625	0.0348936	1.0205	0.0250682
	80	35	0.977	1	1.013			1.013	1.003	0	0	0		0.997	0.989	0.976	0	0	0		1.088	0.988	1.005	0		0.987	0.979	1.08	1.057	0.9885	0.00938971	0.4032	0.246914	0.493667	0.220791	0.77025	0.257678	1.02575	0.0251773

## Sheet: Fig. 4B
		Ave	SE	Actual numbers for ttest (from data in Fig. 4A)						ttest
	0	1		1	1	1	1	1	1
	3	1.063	0.00907377	1.052	1.056		1.081			0.0100601
	5	1.084	0.00458258	1.087	1.071	1.08	1.099	1.083		2.6054e-05
	6	1.148	0.0126291	1.177	1.167	1.17	1.095	1.149	1.131	3.95512e-05
	9	1.20025	0.0399945	1.285	1.18	1.237	1.099			0.00766703
	17	1.21825	0.0720456	1.109	1.129	1.211	1.424			0.0281704

## Sheet: Fig. 5A
			NAD(P)H	calibrated and normalized to 1 at 12 mM D-glucose
											Normalized
			2022-06-02	2023-11-09	2023-11-30
			46.7837	37.8539	28.0643
		Time, minutes	Ratio			Normalized	Normalized	Normalized	Ave	SE	Ave	SE
		-30	17.6768	19.1046	9.19592	0.377841	0.504694	0.327673	13.4364	4.24045	0.352757	0.0250843
		-29.5	17.7068	18.8638	9.28427	0.378482	0.498332	0.330821	13.4955	4.21127	0.354651	0.0238307
		-29	17.6411	18.573	9.25692	0.377078	0.490649	0.329846	13.449	4.1921	0.353462	0.0236159
		-28.5	17.5327	18.3393	9.3092	0.374762	0.484476	0.331709	13.421	4.11177	0.353235	0.0215262
		-28	17.556	18.3324	9.15985	0.375259	0.484293	0.326387	13.3579	4.19808	0.350823	0.0244357
		-27.5	17.5247	18.2149	9.40107	0.374589	0.481191	0.334983	13.4629	4.06181	0.354786	0.0198033
		-27	17.6325	18.0699	9.12942	0.376893	0.477359	0.325303	13.3809	4.25152	0.351098	0.025795
		-26.5	17.4977	17.8323	9.42486	0.374013	0.471082	0.33583	13.4613	4.03643	0.354922	0.0190913
		-26	17.4458	17.631	9.20688	0.372904	0.465764	0.328063	13.3263	4.11947	0.350483	0.0224201
		-25.5	17.4128	17.5151	9.49903	0.372198	0.462704	0.338473	13.4559	3.95689	0.355336	0.0168625
		-25	17.3816	17.0832	9.43927	0.371531	0.451294	0.336344	13.4104	3.97117	0.353937	0.0175936
		-24.5	17.3854	16.7177	9.52986	0.371613	0.441637	0.339572	13.4576	3.92779	0.355592	0.0160207
		-24	17.3435	16.4802	9.18785	0.370717	0.435363	0.327385	13.2657	4.07784	0.349051	0.021666
		-23.5	17.2658	16.4129	9.36243	0.369055	0.433585	0.333606	13.3141	3.95166	0.35133	0.0177245
		-23	17.2601	16.2689	9.16882	0.368935	0.429782	0.326707	13.2145	4.04566	0.347821	0.0211138
		-22.5	17.349	16.0807	9.1278	0.370833	0.424811	0.325245	13.2384	4.11059	0.348039	0.0227941
		-22	17.249	16.0161	9.1738	0.368696	0.423104	0.326885	13.2114	4.03758	0.34779	0.0209056
		-21.5	17.1887	16.0901	9.40585	0.367408	0.425057	0.335153	13.2973	3.89142	0.35128	0.0161273
		-21	17.1823	15.9003	9.72599	0.367272	0.420044	0.346561	13.4542	3.72817	0.356916	0.0103556
		-20.5	17.2556	15.6439	9.2309	0.368838	0.413271	0.328919	13.2433	4.01236	0.348879	0.0199596
		-20	17.2142	15.6713	9.41124	0.367952	0.413994	0.335345	13.3127	3.90146	0.351648	0.0163034
		-19.5	17.1842	15.5092	9.24427	0.367311	0.409713	0.329395	13.2142	3.96995	0.348353	0.0189577
		-19	17.2715	15.4881	9.25062	0.369177	0.409154	0.329622	13.261	4.01043	0.349399	0.0197776
		-18.5	17.2528	15.37	9.31147	0.368777	0.406036	0.33179	13.2821	3.97065	0.350284	0.0184935
		-18	17.052	15.0878	9.34005	0.364487	0.39858	0.332808	13.196	3.856	0.348648	0.0158393
		-17.5	17.0103	15.0378	9.24965	0.363594	0.397259	0.329587	13.13	3.88031	0.346591	0.0170033
		-17	16.9708	14.8493	9.49382	0.362751	0.39228	0.338287	13.2323	3.73851	0.350519	0.0122318
		-16.5	16.9546	14.8827	9.27577	0.362405	0.393163	0.330518	13.1152	3.83944	0.346461	0.0159434
		-16	16.9907	15.1696	9.15548	0.363175	0.400741	0.326232	13.0731	3.91759	0.344703	0.0184714
		-15.5	16.9693	14.6695	9.53913	0.362717	0.387531	0.339902	13.2542	3.71506	0.35131	0.0114074
		-15	16.9559	14.6617	9.36777	0.362431	0.387324	0.333796	13.1618	3.79406	0.348114	0.0143176
		-14.5	17.1073	14.5693	9.30708	0.365669	0.384882	0.331633	13.2072	3.90013	0.348651	0.0170177
		-14	17.0154	14.7336	9.53177	0.363703	0.389224	0.33964	13.2736	3.74181	0.351671	0.0120317
		-13.5	16.9299	14.7486	9.05343	0.361876	0.389618	0.322595	12.9917	3.93825	0.342236	0.0196405
		-13	16.959	14.8457	9.40124	0.362498	0.392185	0.334989	13.1801	3.77889	0.348744	0.0137549
		-12.5	16.9416	14.4785	9.3069	0.362126	0.382485	0.331627	13.1242	3.81735	0.346877	0.0152494
		-12	16.9207	14.352	9.44123	0.361679	0.379143	0.336414	13.1809	3.73972	0.349046	0.0126325
		-11.5	16.8782	14.5206	9.09614	0.360772	0.383596	0.324117	12.9872	3.89105	0.342445	0.0183272
		-11	16.8308	14.2309	9.60515	0.359759	0.375943	0.342255	13.218	3.61284	0.351007	0.00875196
		-10.5	16.8389	14.4373	9.1891	0.35993	0.381396	0.32743	13.014	3.82488	0.34368	0.0162502
		-10	16.7902	13.9491	9.57093	0.358891	0.368498	0.341035	13.1806	3.60965	0.349963	0.00892759
		-9.5	16.8546	14.3455	9.30483	0.360266	0.37897	0.331553	13.0797	3.77487	0.345909	0.0143562
		-9	16.7681	14.1994	9.37634	0.358418	0.375112	0.334102	13.0722	3.69589	0.34626	0.0121582
		-8.5	16.921	14.1654	9.60479	0.361687	0.374213	0.342242	13.2629	3.65813	0.351964	0.00972252
		-8	16.8386	14.2241	9.33265	0.359925	0.375764	0.332545	13.0856	3.75298	0.346235	0.01369
		-7.5	16.7572	14.2444	9.58345	0.358184	0.3763	0.341481	13.1703	3.58687	0.349833	0.00835135
		-7	16.734	13.814	9.35733	0.357688	0.364929	0.333424	13.0457	3.68833	0.345556	0.0121321
		-6.5	16.83	13.7228	9.2901	0.359741	0.362522	0.331029	13.0601	3.76996	0.345385	0.0143562
		-6	16.7486	14.352	9.20545	0.358001	0.379143	0.328012	12.977	3.77158	0.343007	0.0149944
		-5.5	16.8863	14.5206	9.2506	0.360944	0.383596	0.329621	13.0684	3.81785	0.345282	0.0156614
		-5	16.7673	14.2309	9.35838	0.358401	0.375943	0.333462	13.0629	3.70448	0.345931	0.0124698
		-4.5	16.7404	14.4373	9.05449	0.357825	0.381396	0.322633	12.8974	3.84295	0.340229	0.0175958
		-4	16.624	13.9491	9.31155	0.355338	0.368498	0.331793	12.9678	3.65623	0.343565	0.0117723
		-3.5	16.5862	14.3455	9.32377	0.354529	0.37897	0.332228	12.955	3.6312	0.343379	0.0111502
		-3	16.5446	14.1994	9.13698	0.353641	0.375112	0.325573	12.8408	3.70383	0.339607	0.0140343
		-2.5	16.5183	14.1654	9.45517	0.353079	0.374213	0.33691	12.9868	3.53159	0.344995	0.00808428
		-2	16.5202	14.2241	9.07222	0.353119	0.375764	0.323265	12.7962	3.72399	0.338192	0.0149269
		-1.5	16.5326	14.2444	9.16989	0.353383	0.3763	0.326745	12.8512	3.68134	0.340064	0.0133189
		-1	16.408	13.814	9.2686	0.350721	0.364929	0.330263	12.8383	3.56971	0.340492	0.0102291
		-0.5	16.4729	13.7228	9.14883	0.352108	0.362522	0.325995	12.8109	3.66204	0.339051	0.0130565
		0	16.649	14.7736	9.0059	0.355871	0.390281	0.320902	12.8274	3.82153	0.338386	0.0174845
		0.5	17.6074	16.6518	9.42169	0.376358	0.439897	0.335717	13.5146	4.09287	0.356038	0.0203203
		1	22.4057	17.9939	10.0043	0.47892	0.475351	0.356477	16.205	6.20069	0.417699	0.0612216
		1.5	26.5197	19.6129	10.6116	0.566858	0.518122	0.378117	18.5657	7.95405	0.472488	0.0943702
		2	32.2335	21.8723	11.5402	0.688991	0.577808	0.411204	21.8868	10.3467	0.550097	0.138893
		2.5	36.6852	24.0972	15.4035	0.784144	0.636585	0.548863	26.0443	10.6409	0.666503	0.117641
		3	41.0204	25.7605	20.1215	0.876809	0.680524	0.716977	30.571	10.4495	0.796893	0.0799161
		3.5	45.499	26.8742	25.7851	0.972538	0.709945	0.918785	35.642	9.85693	0.945662	0.0268768
		4	49.007	27.8975	29.2489	1.04752	0.73698	1.04221	39.1279	9.87904	1.04487	0.00265664
		4.5	51.6935	29.3931	31.5135	1.10495	0.77649	1.1229	41.6035	10.09	1.11392	0.00897724
		5	51.5971	31.0576	32.3361	1.10288	0.820461	1.15221	41.9666	9.63047	1.12755	0.0246644
		5.5	51.5973	33.0297	32.9058	1.10289	0.872558	1.17251	42.2516	9.34577	1.1377	0.0348107
		6	50.2483	35.8715	31.6185	1.07406	0.94763	1.12664	40.9334	9.3149	1.10035	0.0262938
		6.5	49.8053	38.9298	29.7866	1.06459	1.02842	1.06137	39.796	10.0094	1.06298	0.00160946
		7	49.3909	41.7609	28.8384	1.05573	1.10321	1.02758	39.1146	10.2762	1.04166	0.0140732
		7.5	49.2351	42.4809	28.3624	1.0524	1.12223	1.01062	38.7987	10.4363	1.03151	0.0208885
		8	48.1143	41.3831	27.9555	1.02844	1.09323	0.996122	38.0349	10.0794	1.01228	0.01616
		8.5	47.1749	40.5661	27.9201	1.00836	1.07165	0.99486	37.5475	9.62743	1.00161	0.00675133
		9	47.346	40.0832	28.1055	1.01202	1.05889	1.00147	37.7257	9.62025	1.00674	0.00527628
		9.5	47.3793	39.8719	28.0566	1.01273	1.05331	0.999724	37.718	9.66136	1.00623	0.00650357
		10	47.3948	39.329	28.044	1.01306	1.03897	0.999274	37.7194	9.67543	1.00617	0.00689409
		10.5	47.436	38.0679	28.2162	1.01394	1.00566	1.00541	37.8261	9.60991	1.00968	0.00426616
		11	47.448	37.9072	27.9181	1.0142	1.00141	0.994788	37.683	9.76497	1.00449	0.00970561
		11.5	47.4384	37.8292	28.3749	1.01399	0.999349	1.01106	37.9066	9.53177	1.01253	0.00146454
		12	47.3922	37.8414	28.1822	1.01301	0.999671	1.0042	37.7872	9.60499	1.0086	0.00440303
		12.5	47.4804	37.754	27.8888	1.01489	0.997363	0.993744	37.6846	9.79579	1.00432	0.0105732
		13	47.4545	37.8442	27.975	1.01434	0.999745	0.996817	37.7147	9.73973	1.00558	0.00876035
		13.5	47.4888	37.7578	28.1053	1.01507	0.997462	1.00146	37.797	9.69177	1.00826	0.00680655
		14	47.4347	37.8532	28.158	1.01391	0.999983	1.00334	37.7963	9.63832	1.00863	0.00528818
		14.5	47.3784	37.7545	28.3443	1.01271	0.997374	1.00998	37.8613	9.51703	1.01134	0.00136729
		15	47.3722	37.9544	27.8629	1.01258	1.00266	0.992823	37.6176	9.75464	1.0027	0.00987797
		15.5	47.4111	37.7396	28.0034	1.01341	0.99698	0.997828	37.7072	9.70386	1.00562	0.00779129
		16	47.2972	37.7712	28.0657	1.01098	0.997816	1.00005	37.6814	9.61576	1.00551	0.00546401
		16.5	47.2213	37.9235	27.9834	1.00935	1.00184	0.997117	37.6024	9.61895	1.00324	0.00611833
		17	47.253	37.7814	28.3215	1.01003	0.998084	1.00916	37.7873	9.46576	1.0096	0.00043405
		17.5	47.2086	37.6278	27.8102	1.00908	0.994028	0.990944	37.5094	9.69918	1.00001	0.00906851
		18	47.1726	37.8042	27.8745	1.00831	0.998687	0.993236	37.5236	9.64903	1.00077	0.00753791
		18.5	47.2237	37.7946	28.3467	1.00941	0.998433	1.01006	37.7852	9.4385	1.00973	0.000328348
		19	47.1955	37.639	28.3031	1.0088	0.994324	1.00851	37.7493	9.44619	1.00866	0.000146912
		19.5	47.1043	37.833	28.349	1.00685	0.999447	1.01014	37.7266	9.37762	1.0085	0.00164608
		20	47.049	37.8254	27.9568	1.00567	0.999248	0.996167	37.5029	9.54611	1.00036	0.00279923
		20.5	46.9005	37.8368	27.9705	1.0025	0.99955	0.996655	37.4355	9.46504	0.999567	0.00168658
		21	46.9245	37.8274	27.9975	1.00301	0.9993	0.997619	37.461	9.46347	0.999976	0.00159206
		21.5	46.9928	37.9026	28.1098	1.00447	1.00129	1.00162	37.5513	9.4415	1.00246	0.00101002
		22	47.1748	37.6808	27.9796	1.00836	0.995429	0.996981	37.5772	9.59758	1.00026	0.00407609
		22.5	46.9021	37.7385	28.155	1.00253	0.996952	1.00323	37.5285	9.37352	1.0009	0.00198636
		23	46.8201	37.7657	27.9375	1.00078	0.99767	0.995481	37.3788	9.44129	0.997976	0.00153665
		23.5	46.8044	37.7905	28.2563	1.00044	0.998327	1.00684	37.5304	9.27406	1.00187	0.00255923
		24	46.5786	37.7862	28.0561	0.995617	0.998212	0.999706	37.3174	9.26128	0.997845	0.00119463
		24.5	46.5061	37.8805	27.8677	0.994066	1.0007	0.992993	37.1869	9.3192	0.995921	0.00241159
		25	46.4321	37.6981	28.1382	0.992484	0.995885	1.00263	37.2851	9.14695	0.997	0.0029817
		25.5	46.2714	37.7899	28.1251	0.98905	0.998311	1.00217	37.1983	9.07314	0.996509	0.00389219
		26	46.0333	37.8183	28.2191	0.98396	0.999061	1.00552	37.1262	8.90709	0.996179	0.0063872
		26.5	45.7974	37.7581	28.2095	0.978917	0.997471	1.00517	37.0034	8.79395	0.993853	0.00779182
		27	45.3698	37.7944	28.0394	0.969778	0.998428	0.999113	36.7046	8.66519	0.989106	0.00966603
		27.5	46.5061	37.7491	27.8728	0.994066	0.997232	0.993174	37.1894	9.31666	0.994824	0.00123138
		28	46.4321	37.7354	27.8446	0.992484	0.996871	0.992169	37.1383	9.29376	0.993841	0.00151766
		28.5	46.2714	37.7512	27.8132	0.98905	0.997287	0.991051	37.0423	9.22911	0.992463	0.00248062
		29	46.0333	37.799	27.9799	0.98396	0.998549	0.99699	37.0066	9.02673	0.993166	0.00462495
		29.5	45.7974	37.8784	28.0879	0.978917	1.00065	1.00084	36.9426	8.85473	0.993468	0.00727604
		30	45.3698	37.8863	28.2711	0.969778	1.00086	1.00737	36.8204	8.54937	0.992667	0.0115976
		30.5	46.4321	37.8689	28.0577	0.992484	1.0004	0.999762	37.2449	9.1872	0.997548	0.0025387
		31	46.2714	37.8175	28.4732	0.98905	0.999039	1.01457	37.3723	8.89909	1.00089	0.00742472
		31.5	46.0333	37.798	28.1719	0.98396	0.998524	1.00383	37.1026	8.93071	0.995439	0.00594038
		32	45.7974	37.8757	28.0189	0.978917	1.00058	0.99838	36.9081	8.88923	0.992624	0.00688311
		32.5	45.3698	37.6391	27.8487	0.969778	0.994325	0.992314	36.6092	8.76059	0.985472	0.00786865
		33	47.1195	37.881	28.2579	1.00718	1.00072	1.0069	37.6887	9.43079	1.00493	0.00210868
		33.5	47.0878	37.7272	27.8948	1.0065	0.996652	0.993958	37.4913	9.5965	0.999036	0.00381158
		34	47.0772	37.7804	28.3294	1.00627	0.998058	1.00945	37.7033	9.37387	1.00459	0.00339313
		34.5	47.1363	37.7007	27.9708	1.00754	0.995953	0.996666	37.5535	9.58274	1.00005	0.00374778
		35	47.0902	37.7394	28.0288	1.00655	0.996977	0.998734	37.5595	9.53068	1.00075	0.00294246
		35.5	46.9846	38.0258	27.9029	1.00429	1.00454	0.994249	37.4438	9.54082	1.00103	0.00339061
		36	47.0464	38.1021	27.9146	1.00561	1.00656	0.994663	37.4805	9.56591	1.00228	0.00381752
		36.5	46.9646	37.6651	28.0989	1.00387	0.995014	1.00123	37.5317	9.43289	1.00004	0.00262446
		37	47.3516	37.8885	28.0845	1.01214	1.00091	1.00072	37.718	9.63358	1.00459	0.00377498
		37.5	47.302	37.6952	28.0862	1.01108	0.995809	1.00078	37.6941	9.60791	1.00256	0.0044967
		38	47.097	37.8353	28.0405	1.0067	0.999509	0.999149	37.5687	9.52826	1.00178	0.00245785
		38.5	46.9351	37.9448	27.9856	1.00324	1.0024	0.997196	37.4604	9.47474	1.00095	0.00188992
		39	46.9491	38.0296	28.124	1.00353	1.00464	1.00213	37.5365	9.41252	1.00343	0.000728397
		39.5	46.8839	37.9457	28.1081	1.00214	1.00243	1.00156	37.496	9.38791	1.00204	0.000255191
		40	46.7451	38.1175	27.8895	0.999174	1.00696	0.993771	37.3173	9.42778	0.99997	0.00382906
		40.5	46.7192	37.1946	28.1135	0.998622	0.982584	1.00175	37.4164	9.30287	0.994319	0.00593664
		41	46.9821	37.3283	28.0813	1.00424	0.986117	1.0006	37.5317	9.45041	0.996988	0.0055359
		41.5	46.8669	37.5638	28.3378	1.00178	0.992338	1.00974	37.6023	9.26454	1.00129	0.0050305
		42	46.9491	37.8697	28.1875	1.00353	1.00042	1.00439	37.5683	9.38078	1.00278	0.00120658
		42.5	46.8839	37.534	27.8752	1.00214	0.99155	0.99326	37.3796	9.50437	0.995651	0.00328295
		43	46.7451	37.2854	28.1705	0.999174	0.984981	1.00378	37.4578	9.28727	0.99598	0.00565795
		43.5	46.7192	37.7985	28.1205	0.998622	0.998537	1.002	37.4199	9.29938	0.99972	0.00114051
		44	46.9821	37.199	28.3539	1.00424	0.9827	1.01032	37.668	9.3141	0.999087	0.00837903
		44.5	46.8669	38.1311	28.1109	1.00178	1.00732	1.00166	37.4889	9.37799	1.00359	0.00186916
		45	46.7192	38.6264	28.0125	0.998622	1.02041	0.998153	37.3659	9.35336	1.00573	0.00734115
		45.5	47.2762	39.0331	29.3808	1.01053	1.03115	1.04691	38.3285	8.94769	1.02953	0.010534
		46	48.8664	40.5845	31.2334	1.04452	1.07214	1.11292	40.0499	8.8165	1.07652	0.0198678
		46.5	49.448	41.8808	32.4461	1.05695	1.10638	1.15613	40.947	8.50091	1.10649	0.0286324
		47	51.1514	42.6263	31.3839	1.09336	1.12608	1.11828	41.2676	9.88375	1.11257	0.00986682
		47.5	52.9048	42.7424	29.5288	1.13084	1.12914	1.05218	41.2168	11.688	1.10405	0.0259409
		48	54.3737	41.9557	28.7775	1.16224	1.10836	1.02541	41.5756	12.7981	1.09867	0.0397943
		48.5	54.5699	41.1517	28.3621	1.16643	1.08712	1.01061	41.466	13.1039	1.08805	0.0449842
		49	53.8997	40.1679	28.3251	1.1521	1.06113	1.00929	41.1124	12.7873	1.07417	0.0417396
		49.5	51.7743	39.8613	28.214	1.10667	1.05303	1.00533	39.9942	11.7802	1.05501	0.0292716
		50	50.0407	39.3222	28.0126	1.06962	1.03879	0.998155	39.0266	11.0141	1.03552	0.0206944
		50.5	48.66	39.0022	28.232	1.04011	1.03034	1.00597	38.446	10.214	1.02547	0.0101488
		51	47.6981	38.5768	28.175	1.01954	1.0191	1.00394	37.9365	9.76153	1.0142	0.00512764
		51.5	47.2731	38.5029	28.1761	1.01046	1.01715	1.00398	37.7246	9.54852	1.01053	0.00380005
		52	47.1103	37.6654	28.2073	1.00698	0.995021	1.00509	37.6588	9.45146	1.00236	0.00371231
		52.5	47.0526	37.6201	28.036	1.00575	0.993824	0.998991	37.5443	9.50831	0.999521	0.00345236
		53	47.315	37.4159	28.1405	1.01136	0.98843	1.00271	37.7278	9.58726	1.00083	0.00668485
		53.5	47.052	37.707	27.88	1.00573	0.99612	0.993431	37.466	9.586	0.998428	0.0037345
		54	46.8484	37.534	28.2073	1.00138	0.99155	1.00509	37.5278	9.32055	0.999342	0.00404029
		54.5	47.1243	37.977	28.1971	1.00728	1.00325	1.00473	37.6607	9.46362	1.00509	0.00117628
		55	47.0368	37.4971	28.2439	1.00541	0.990574	1.0064	37.6404	9.39646	1.00079	0.00511799
		55.5	46.9724	37.7729	28.195	1.00403	0.997862	1.00466	37.5837	9.3887	1.00218	0.00216874
		56	47.4518	37.2385	28.036	1.01428	0.983744	0.998991	37.7439	9.7079	0.999006	0.00881523
		56.5	46.8983	37.0799	28.0372	1.00245	0.979554	0.999033	37.4678	9.43056	0.993679	0.00713096
		57	47.4637	37.354	28.0169	1.01453	0.986794	0.998309	37.7403	9.72339	0.999879	0.00804636
		57.5	47.2235	37.2459	28.0543	1.0094	0.983938	0.999642	37.6389	9.58461	0.99766	0.00741695
		58	46.8759	37.1645	27.8612	1.00197	0.981789	0.99276	37.3685	9.50736	0.992173	0.00583296
		58.5	47.1364	37.7296	27.947	1.00754	0.996717	0.99582	37.5417	9.5947	1.00003	0.00376579
		59	46.9721	37.9084	27.8836	1.00403	1.00144	0.993559	37.4278	9.54427	0.999676	0.00314816
		59.5	47.0645	37.9833	28.0051	1.006	1.00342	0.997889	37.5348	9.52971	1.00244	0.00239308
		60	47.2174	38.2664	28.1701	1.00927	1.0109	1.00377	37.6938	9.52363	1.00798	0.00215686
		60.5	47.1278	38.1945	28.2562	1.00736	1.009	1.00684	37.692	9.43582	1.00773	0.000651745
		61	47.0975	37.9592	28.1267	1.00671	1.00278	1.00222	37.6121	9.48541	1.0039	0.00141119
		61.5	46.7649	37.8403	28.3012	0.999597	0.999641	1.00844	37.533	9.23182	1.00256	0.00294055
		62	47.1284	37.7246	27.8946	1.00737	0.996586	0.99395	37.5115	9.61691	0.999301	0.00410427
		62.5	47.0263	37.3088	28.1703	1.00519	0.985601	1.00377	37.5983	9.42802	0.998187	0.00630596
		63	46.7733	36.9835	28.0103	0.999778	0.977007	0.998074	37.3918	9.38151	0.99162	0.00732304
		63.5	47.1422	37.0277	27.812	1.00766	0.978176	0.991009	37.4771	9.66511	0.992283	0.00853607
		64	46.9276	36.7376	28.2091	1.00307	0.970511	1.00516	37.5683	9.35924	0.992915	0.0112179
		64.5	47.0545	37.2223	28.3895	1.00579	0.983314	1.01158	37.722	9.33254	1.00023	0.00862142
		65	47.019	37.8374	27.8014	1.00503	0.999566	0.99063	37.4102	9.60882	0.998408	0.00419697
		65.5	47.4879	38.0144	27.9629	1.01505	1.00424	0.996385	37.7254	9.76249	1.00523	0.00541096
		66	47.3743	37.9471	27.8124	1.01262	1.00246	0.991024	37.5934	9.78094	1.00204	0.00623911
		66.5	47.4872	37.9984	28.4036	1.01504	1.00382	1.01209	37.9454	9.54183	1.01031	0.00335755
		67	47.2824	37.8006	28.3193	1.01066	0.998592	1.00909	37.8009	9.48152	1.00611	0.00378761
		67.5	46.9614	37.7084	28.1875	1.0038	0.996156	1.00439	37.5745	9.38697	1.00145	0.00265116
		68	47.2213	37.7905	27.8785	1.00935	0.998327	0.993378	37.5499	9.67142	1.00035	0.00472185
		68.5	47.3225	37.4521	28.0928	1.01152	0.989387	1.00101	37.7076	9.61485	1.00064	0.00639071
		69	47.3129	37.2332	28.3657	1.01131	0.983603	1.01074	37.8393	9.4736	1.00188	0.00914201
		69.5	47.1707	36.6769	28.1859	1.00827	0.968908	1.00433	37.6783	9.49241	0.993837	0.0125159
		70	47.2124	36.9712	28.0795	1.00916	0.976683	1.00054	37.6459	9.56642	0.995462	0.00971394
		70.5	47.1201	36.638	27.978	1.00719	0.967879	0.996922	37.549	9.57108	0.990664	0.0117719
		71	47.0962	36.6545	27.9273	1.00668	0.968315	0.995117	37.5118	9.58444	0.990037	0.0113622
		71.5	46.9772	36.7079	27.9963	1.00414	0.969726	0.997576	37.4868	9.49046	0.99048	0.0105482
		72	47.1827	36.563	28.0297	1.00853	0.965898	0.998765	37.6062	9.57652	0.991064	0.0128948
		72.5	46.7855	37.2154	28.0399	1.00004	0.983133	0.999127	37.4127	9.37281	0.994099	0.00548959
		73	46.9401	36.9112	27.9584	1.00334	0.975097	0.996227	37.4493	9.49084	0.991556	0.00848178
		73.5	46.9784	37.0651	27.9551	1.00416	0.979163	0.996109	37.4667	9.51161	0.993144	0.00736684
		74	47.0978	36.4431	28.2808	1.00671	0.962731	1.00771	37.6893	9.4085	0.992386	0.0148306
		74.5	47.2875	36.4992	27.8047	1.01077	0.964213	0.990747	37.5461	9.7414	0.988576	0.013483
		75	46.8674	36.5889	28.0097	1.00179	0.966582	0.998053	37.4385	9.42882	0.988808	0.011165
		75.5	58.1237	36.3496	39.9428	1.24239	0.96026	1.42326	49.0333	9.09046	1.20864	0.134717
		76	73.3208	37.2198	40.5499	1.56723	0.983249	1.44489	56.9353	16.3854	1.33179	0.177813
		76.5	91.1664	37.0148	78.0332	1.94868	0.977834	2.78051	84.5998	6.56663	1.90234	0.520903
		77	104.279	37.4709	93.2275	2.22897	0.989884	3.32192	98.7535	5.52595	2.18026	0.673641
		77.5	113.685	38.2717	99.4863	2.43002	1.01104	3.54494	106.586	7.0995	2.32866	0.733227
		78	117.548	39.0628	99.7862	2.51258	1.03194	3.55562	108.667	8.88094	2.36671	0.732167
		78.5	117.072	40.4515	100.87	2.50242	1.06862	3.59424	108.971	8.10126	2.38843	0.731307
		79	116.447	43.4641	100.352	2.48904	1.14821	3.5758	108.4	8.04711	2.40435	0.702063
		79.5	115.637	50.3368	99.5051	2.47173	1.32977	3.54561	107.571	8.06569	2.44903	0.639759
		80	115.206	62.8791	98.3031	2.46252	1.6611	3.50278	106.754	8.45137	2.54213	0.533134
		80.5	115.101	77.3532	96.7581	2.46029	2.04347	3.44772	105.93	9.17161	2.65049	0.41638
		81	114.819	87.4607	96.7271	2.45425	2.31048	3.44662	105.773	9.04604	2.73712	0.35717
		81.5	114.196	93.5228	96.066	2.44093	2.47063	3.42306	105.131	9.0648	2.77821	0.322543
		82	114.184	97.241	95.5063	2.44067	2.56885	3.40312	104.845	9.33871	2.80421	0.301729
		82.5	114.263	99.2	94.2639	2.44236	2.6206	3.35885	104.263	9.99938	2.80727	0.280548
		83	114.171	100.673	94.1666	2.4404	2.65952	3.35538	104.169	10.0021	2.81843	0.275826
		83.5	113.962	100.588	94.5589	2.43594	2.65728	3.36936	104.261	9.70163	2.82086	0.281596
		84	113.787	99.96	94.4099	2.43219	2.64068	3.36405	104.098	9.68851	2.81231	0.282361
		84.5	113.751	99.5783	94.0372	2.43143	2.6306	3.35077	103.894	9.8571	2.80427	0.279235
		85	113.55	98.6632	93.8433	2.42713	2.60642	3.34386	103.697	9.85355	2.79247	0.28051
		85.5	113.423	98.443	93.7328	2.42441	2.60061	3.33992	103.578	9.84496	2.78831	0.280457
		86	113.397	97.6863	93.3538	2.42386	2.58062	3.32642	103.375	10.0216	2.77696	0.278431
		86.5	113.177	97.3519	93.2466	2.41916	2.57178	3.3226	103.212	9.9654	2.77118	0.279207
		87	113.184	97.633	93.1518	2.41931	2.57921	3.31922	103.168	10.0162	2.77258	0.277192
		87.5	113.106	96.2294	92.7373	2.41764	2.54213	3.30445	102.922	10.1844	2.75474	0.277196
		88	113.04	96.079	92.7376	2.41623	2.53816	3.30446	102.889	10.1512	2.75295	0.277994
		88.5	112.781	95.2788	92.5683	2.41068	2.51702	3.29843	102.674	10.1061	2.74204	0.279883
		89	112.732	94.7929	92.5124	2.40965	2.50418	3.29644	102.622	10.1101	2.73676	0.281168
		89.5	112.595	94.354	91.9817	2.40672	2.49259	3.27753	102.289	10.3069	2.72561	0.277069
		90	112.472	94.0145	91.9839	2.40408	2.48362	3.27761	102.228	10.2441	2.72177	0.278866
		90.5	112.127	93.5306	91.7311	2.39671	2.47083	3.2686	101.929	10.1978	2.71205	0.279098
		91	111.167	92.9611	91.5637	2.3762	2.45579	3.26263	101.366	9.80184	2.69821	0.283148
		91.5	111.51	93.2391	90.7703	2.38352	2.46313	3.23437	101.14	10.3699	2.69367	0.271321
		92	111.532	91.9267	88.8145	2.38399	2.42846	3.16467	100.173	11.3588	2.65904	0.253141
		92.5	111.386	93.0365	86.2257	2.38087	2.45778	3.07243	98.8058	12.5801	2.63703	0.218831
		93	111.541	92.0435	83.3982	2.38417	2.43155	2.97168	97.4693	14.0712	2.5958	0.188436
		93.5	111.73	91.6196	80.3407	2.38822	2.42035	2.86273	96.0352	15.6945	2.5571	0.153097
		94	111.667	91.7818	77.0146	2.38688	2.42463	2.74422	94.3408	17.3262	2.51858	0.113345
		94.5	111.619	90.9242	73.4485	2.38585	2.40198	2.61715	92.5338	19.0853	2.46833	0.0745552
		95	111.844	90.5662	69.8259	2.39067	2.39252	2.48807	90.8351	21.0092	2.42375	0.0321612
		95.5	111.598	89.294	65.1366	2.38541	2.35891	2.32097	88.3675	23.2309	2.3551	0.0186994
		96	111.63	89.6616	61.1379	2.38608	2.36862	2.17849	86.3837	25.2458	2.31106	0.0664773
		96.5	111.479	88.656	56.9758	2.38287	2.34206	2.03018	84.2275	27.2517	2.2517	0.111384
		97	111.657	88.6001	52.6772	2.38667	2.34058	1.87702	82.1673	29.4901	2.20142	0.162749
		97.5	111.285	88.143	49.5217	2.37871	2.32851	1.76458	80.4032	30.8815	2.15726	0.196878
		98	111.348	88.0881	45.9108	2.38007	2.32706	1.63591	78.6296	32.7188	2.11434	0.239706
		98.5	111.484	87.8442	43.0897	2.38296	2.32061	1.53539	77.2867	34.197	2.07965	0.272726
		99	111.655	86.7579	40.5862	2.38663	2.29192	1.44619	76.1208	35.5346	2.04158	0.298949
		99.5	111.712	87.1431	38.2632	2.38784	2.30209	1.36341	74.9876	36.7244	2.01778	0.32812
		100	111.382	87.0834	36.3137	2.38079	2.30052	1.29394	73.848	37.5343	1.99175	0.349672
		100.5	111.482	86.51	34.4696	2.38293	2.28537	1.22823	72.976	38.5064	1.96551	0.369713
		101	111.824	85.2129	32.7101	2.39023	2.2511	1.16554	72.267	39.5569	1.93562	0.387131
		101.5	111.639	84.726	31.4153	2.38628	2.23824	1.1194	71.5272	40.1119	1.91464	0.399909
		102	111.678	86.0229	30.1804	2.38711	2.2725	1.0754	70.9293	40.7488	1.91167	0.419442
		102.5	111.424	85.241	28.6863	2.38167	2.25184	1.02216	70.0549	41.3686	1.88523	0.433157
		103	111.51	85.3216	27.7148	2.38352	2.25397	0.987545	69.6125	41.8976	1.87501	0.445307
		103.5	108.847	85.6811	26.4323	2.3266	2.26347	0.941848	67.6397	41.2074	1.84397	0.451431
		104	105.801	84.7244	25.7605	2.26149	2.2382	0.91791	65.7807	40.0202	1.80587	0.444029
		104.5	103.231	84.82	24.7363	2.20655	2.24072	0.881414	63.9834	39.2471	1.77623	0.447516
		105	97.5122	83.6394	24.1017	2.08432	2.20953	0.858801	60.8069	36.7053	1.71755	0.430894
		105.5	91.2527	83.9364	23.4554	1.95052	2.21738	0.835773	57.3541	33.8986	1.66789	0.423131
		106	71.9951	82.8773	22.8245	1.53889	2.1894	0.813293	47.4098	24.5853	1.51386	0.397445
		106.5	52.4526	82.5733	22.0386	1.12117	2.18137	0.785288	37.2456	15.207	1.36261	0.420706
		107	43.1932	82.7944	21.0467	0.923254	2.18721	0.749946	32.12	11.0732	1.2868	0.452975
		107.5	37.2292	82.6725	20.6767	0.795773	2.18399	0.736761	28.953	8.27625	1.23884	0.472881
		108	32.9528	82.2517	19.69	0.704366	2.17287	0.701603	26.3214	6.6314	1.19295	0.489964
		108.5	30.629	82.4015	19.2736	0.654694	2.17683	0.686765	24.9513	5.67771	1.17276	0.502119
		109	28.5332	81.0511	18.843	0.609897	2.14116	0.671423	23.6881	4.8451	1.14083	0.500481
		109.5	26.245	80.4574	18.3055	0.560985	2.12547	0.652269	22.2752	3.96973	1.11291	0.506968
		110	24.0205	79.8992	17.8418	0.513437	2.11073	0.635746	20.9311	3.08935	1.08664	0.513261
		110.5	22.2617	79.6766	17.2394	0.475843	2.10485	0.614283	19.7506	2.51113	1.06499	0.521461
		111	20.3548	78.9617	16.5208	0.435083	2.08596	0.588677	18.4378	1.91698	1.03657	0.526564
		111.5	18.8234	78.9113	15.6634	0.40235	2.08463	0.558126	17.2434	1.57999	1.01504	0.536685
		112	17.5347	78.5789	15.632	0.374804	2.07585	0.557004	16.5833	0.951386	1.00255	0.539219
		112.5	16.2704	78.2474	15.1703	0.34778	2.06709	0.540553	15.7204	0.550078	0.985141	0.543829
		113	15.236	77.3046	14.4499	0.325669	2.04218	0.514885	14.843	0.393047	0.960913	0.543388
		113.5	14.1873	77.2661	14.3336	0.303253	2.04117	0.510739	14.2604	0.0731224	0.95172	0.548007
		114	13.1559	77.1899	13.8725	0.281207	2.03915	0.494311	13.5142	0.358299	0.938224	0.553892
		114.5	12.3868	76.6461	13.4291	0.264767	2.02479	0.47851	12.9079	0.521135	0.922688	0.554494
		115	11.6239	76.8712	13.1726	0.24846	2.03074	0.469373	12.3982	0.774388	0.916189	0.56091
		115.5	10.8593	75.8528	12.8531	0.232117	2.00383	0.457989	11.8562	0.996936	0.897979	0.556757
		116	10.3351	75.0265	12.5101	0.220913	1.982	0.445764	11.4226	1.08748	0.882894	0.553375
		116.5	9.70191	73.8359	12.2456	0.207378	1.95055	0.436341	10.9738	1.27186	0.864757	0.546906
		117	9.35368	71.7194	11.8189	0.199934	1.89464	0.421136	10.5863	1.23261	0.838569	0.531881
		117.5	8.84723	70.4184	11.3409	0.189109	1.86027	0.404104	10.0941	1.24684	0.817827	0.524903
		118	8.53575	68.7897	11.1501	0.182451	1.81724	0.397306	9.84295	1.30719	0.799001	0.512886
		118.5	8.20274	67.7482	10.922	0.175333	1.78973	0.389176	9.56236	1.35961	0.784746	0.506269
		119	7.8865	65.4005	10.5473	0.168574	1.72771	0.375825	9.21689	1.3304	0.75737	0.488845
		119.5	7.50466	61.9515	10.6055	0.160412	1.63659	0.3779	9.05509	1.55042	0.724969	0.460117
		120	7.03084	59.0506	10.0389	0.150284	1.55996	0.357712	8.53489	1.50405	0.68932	0.439421
		120.5	6.81946	56.2577	9.91818	0.145766	1.48618	0.353409	8.36882	1.54936	0.661785	0.416533
		121	6.34884	53.3585	9.60985	0.135706	1.40959	0.342422	7.97934	1.63051	0.62924	0.394712
		121.5	6.14596	50.2204	9.37263	0.13137	1.32669	0.333969	7.7593	1.61333	0.597344	0.369334
		122	5.90657	47.3701	9.133	0.126253	1.25139	0.325431	7.51978	1.61322	0.567693	0.346653
		122.5	5.66626	44.326	8.91332	0.121116	1.17098	0.317603	7.28979	1.62353	0.536565	0.322237
		123	5.44456	41.5392	8.79731	0.116377	1.09736	0.313469	7.12094	1.67638	0.509068	0.299597
		123.5	5.15517	39.2167	8.67761	0.110192	1.036	0.309204	6.91639	1.76122	0.485132	0.281362
		124	4.82675	36.6718	8.29899	0.103172	0.968774	0.295713	6.56287	1.73612	0.455886	0.262398
		124.5	4.43188	33.851	7.93958	0.0947313	0.894255	0.282906	6.18573	1.75385	0.423964	0.241338
		125	4.37376	31.1365	7.76548	0.0934889	0.822545	0.276703	6.06962	1.69586	0.397579	0.218967
		125.5	4.16664	29.3714	7.58764	0.0890617	0.775916	0.270366	5.87714	1.7105	0.378448	0.20551
		126	3.80851	26.5816	7.4489	0.0814066	0.702215	0.265422	5.6287	1.8202	0.349681	0.184097
		126.5	3.70898	25.0052	7.10354	0.0792794	0.660572	0.253116	5.40626	1.69728	0.330989	0.172263
		127	3.49877	23.1014	7.14421	0.0747861	0.610277	0.254565	5.32149	1.82272	0.313209	0.157339
		127.5	3.25322	20.7375	6.85723	0.0695374	0.547831	0.24434	5.05523	1.80201	0.287236	0.139727
		128	3.12342	19.2282	6.70933	0.066763	0.507958	0.23907	4.91638	1.79296	0.271263	0.128375
		128.5	2.97476	17.2512	6.64899	0.0635854	0.45573	0.23692	4.81188	1.83712	0.252078	0.113456
		129	2.79854	16.2928	6.32916	0.0598186	0.430413	0.225523	4.56385	1.76531	0.238585	0.107181
		129.5	2.65852	14.4329	6.29514	0.0568257	0.38128	0.224311	4.47683	1.81831	0.220806	0.0936783
		130	2.46812	13.3867	6.10318	0.052756	0.35364	0.217471	4.28565	1.81753	0.207956	0.086988
		130.5	2.24851	12.6012	5.97439	0.0480618	0.332889	0.212882	4.11145	1.86294	0.197944	0.0825612
		131	2.13563	11.6668	5.76416	0.045649	0.308205	0.205391	3.9499	1.81426	0.186415	0.0763851
		131.5	2.01984	10.5115	5.66122	0.043174	0.277687	0.201723	3.84053	1.82069	0.174195	0.0690832
		132	1.82367	9.69841	5.48735	0.0389808	0.256206	0.195527	3.65551	1.83184	0.163572	0.0647112
		132.5	1.81653	8.62942	5.24548	0.0388283	0.227967	0.186909	3.53101	1.71447	0.151235	0.0574393
		133	1.54607	8.50121	5.28617	0.0330471	0.22458	0.188359	3.41612	1.87005	0.148662	0.0587454
		133.5	1.46689	7.98734	5.0371	0.0313547	0.211005	0.179484	3.252	1.7851	0.140614	0.0553825
		134	1.3262	7.40025	4.99033	0.0283475	0.195495	0.177818	3.15827	1.83207	0.133887	0.0530158
		134.5	1.19928	7.07126	4.71801	0.0256345	0.186804	0.168114	2.95864	1.75936	0.126851	0.0508949
		135	1.07688	6.40499	4.60782	0.0230183	0.169203	0.164188	2.84235	1.76547	0.118803	0.0479142
		135.5	0.954769	6.2413	4.47056	0.0204082	0.164879	0.159297	2.71267	1.7579	0.114861	0.047254
		136	0.872527	6.1896	4.4964	0.0186502	0.163513	0.160217	2.68446	1.81193	0.114127	0.0477478
		136.5	0.778946	5.91279	4.23235	0.0166499	0.1562	0.150809	2.50565	1.7267	0.107886	0.0456448
		137	0.623665	5.77161	4.19171	0.0133308	0.152471	0.149361	2.40769	1.78402	0.105054	0.0458704
		137.5	0.440823	5.59595	3.98837	0.00942258	0.14783	0.142115	2.2146	1.77377	0.0997894	0.0452135
		138	0.370346	5.31734	3.9539	0.00791614	0.14047	0.140887	2.16212	1.79178	0.0964244	0.0442543
		138.5	0.27045	5.54343	3.88558	0.00578085	0.146443	0.138452	2.07801	1.80756	0.0968921	0.045614
		139	0.182177	5.30647	3.72452	0.00389403	0.140183	0.132714	1.95335	1.77117	0.0922636	0.0442374
		139.5	0.0304574	4.79536	3.56993	0.000651026	0.126681	0.127205	1.8002	1.76974	0.0848457	0.0420976
		140	0.0293425	5.08653	3.35214	0.000627195	0.134373	0.119445	1.69074	1.6614	0.084815	0.0423139

[truncated: 12 more sheets: Fig. 5B, Fig. 6A, Fig. 6B, Fig. 6C, Fig. 7A, Fig. 7B, Fig. 8A, Fig. 8B, Fig. 8C, Fig. 8D, Fig. 9A, Fig. 9B]
